# Supplementary material for: Ecological Succession of Airborne Bacterial Aerosols in Poultry Houses: Insights from Taihang Chickens
Source: Animals (Basel). 2025 Dec 17;15(24):3635. doi: 10.3390/ani15243635 (PMC12729644; doi:10.3390/ani15243635)
Supplement: Supplementary file 1 [file animals-15-03635-s001.zip]

Archive with 1 entries (1 files):
- animals-4021014-supplementary.pdf
